# Supplementary material for: Evocalcet prevents ectopic calcification and parathyroid hyperplasia in rats with secondary hyperparathyroidism
Source: PLoS One. 2020 Apr 28;15(4):e0232428. doi: 10.1371/journal.pone.0232428 (PMC7188245; doi:10.1371/journal.pone.0232428)
Supplement: S1 Table — (XLSX) [file pone.0232428.s001.xlsx]

## Sheet: S1 Table
	S1 Table. The set of raw data for Fig. 1
	(A) Effects of evocalcet on serum PTH in CKD rats (single administration study).							(B) Effects of evocalcet on serum Ca in CKD rats (single administration study).
	Serum PTH (pg/mL)							Serum Ca (mg/dL)
	Control	pre	2hr	4hr	8hr	24hr		Control	pre	2hr	4hr	8hr	24hr
	1	100	183.873	113.402	140.343	140.415		1	100	93.7205	91.0418	103.579	98.2215
	2	100	115.647	159.296	112.413	117.699		2	100	94.2503	91.4239	98.6192	93.754
	3	100	56.9572	33.487	32.8746	48.0264		3	100	95.4406	86.4911	94.6472	87.9615
	4	100	413.745	160.524	166.581	169.509		4	100	93.042	94.0006	97.1137	90.0835
	5	100	134.208	154.37	154.765	152.248		5	100	98.0539	94.8786	97.3266	93.0247
	6	100	130.729	127.032	140.342	123.138		6	100	98.0988	99.3415	106.139	100.425
	Mean	100	172.527	124.685	124.553	125.173		Mean	100	95.4343	92.8629	99.5708	93.9117
	SE	0	51.0301	19.8439	19.7738	17.2653		SE	0	0.894875	1.76368	1.78352	1.93104
	Serum PTH (pg/mL)							Serum Ca (mg/dL)
	Adenine vehicle	pre	2hr	4hr	8hr	24hr		Adenine vehicle	pre	2hr	4hr	8hr	24hr
	1	100	84.2359	88.1454	84.8161	90.8262		1	100	87.9614	91.6735	94.4729	87.5718
	2	100	106.984	161.077	141.926	124.347		2	100	93.8345	95.123	97.668	94.3031
	3	100	123.986	128.945	78.7399	119.009		3	100	97.7564	98.3013	107.585	101.549
	4	100	113.297	94.8015	91.2259	149.353		4	100	91.2949	98.0865	98.3145	97.1049
	5	100	106.787	126.691	101.319	93.282		5	100	96.5128	102.11	100.463	97.9658
	6	100	107.245	109.174	104.662	107.293		6	100	94.9511	94.4423	99.1879	92.4462
	Mean	100	107.089	118.139	100.448	114.018		Mean	100	93.7185	96.6227	99.6153	95.1568
	SE	0	5.31176	10.8906	9.20076	8.93171		SE	0	1.46814	1.48956	1.79214	1.98458
	Serum PTH (pg/mL)							Serum Ca (mg/dL)
	Evocalcet 0.03 mg/kg	pre	2hr	4hr	8hr	24hr		Evocalcet 0.03 mg/kg	pre	2hr	4hr	8hr	24hr
	1	100	100.831	86.4897	100.926	106.465		1	100	94.0833	95.2204	98.5208	94.6669
	2	100	120.932	83.8401	69.9688	91.8927		2	100	96.5362	93.2681	97.4462	91.5264
	3	100	103.859	78.7253	66.0319	71.6682		3	100	105.788	97.824	102.787	93.0539
	4	100	70.6597	75.6273	82.5882	111.935		4	100	106.426	99.6735	102.764	102.379
	5	100	150.64	107.751	86.2582	92.8975		5	100	99.7686	104.177	98.0494	96.4514
	6	100	97.8159	90.2204	102.843	50.1002		6	100	108.562	103.916	103.883	99.9779
	Mean	100	107.456	87.109	84.7693	87.493		Mean	100	101.861	99.0131	100.575	96.3426
	SE	0	10.8784	4.65101	6.23116	9.40663		SE	0	2.411	1.8252	1.16923	1.69788
	Serum PTH (pg/mL)							Serum Ca (mg/dL)
	Evocalcet 0.3 mg/kg	pre	2hr	4hr	8hr	24hr		Evocalcet 0.3 mg/kg	pre	2hr	4hr	8hr	24hr
	1	100	3.22288	3.16831	11.8993	40.1977		1	100	83.4231	81.9623	92.4886	87.0182
	2	100	4.84284	4.20731	19.7179	29.5449		2	100	90.4439	88.4416	100.848	92.7958
	3	100	5.0053	4.48086	20.6016	22.8724		3	100	91.9043	88.0711	93.826	88.9093
	4	100	4.86003	4.95571	30.9788	37.4252		4	100	87.6413	80.3148	83.1412	89.4037
	5	100	4.9651	4.10863	18.0845	25.1511		5	100	82.931	81.2782	81.7089	80.4968
	6	100	4.69711	5.3704	29.1406	34.7248		6	100	89.5081	82.2051	82.4118	91.3801
	Mean	100	4.59887	4.38187	21.7371	31.6527		Mean	100	87.642	83.7122	89.0707	88.334
	SE	0	0.27869	0.310598	2.91954	2.82597		SE	0	1.52198	1.46251	3.19731	1.76837
