# Supplementary material for: Evocalcet prevents ectopic calcification and parathyroid hyperplasia in rats with secondary hyperparathyroidism
Source: PLoS One. 2020 Apr 28;15(4):e0232428. doi: 10.1371/journal.pone.0232428 (PMC7188245; doi:10.1371/journal.pone.0232428)
Supplement: S2 Table — (XLSX) [file pone.0232428.s002.xlsx]

## Sheet: S2 Table
	S2 Table. The set of raw data for Fig. 2
	(A) Effects of evocalcet on Ca content in thoracic aorta in CKD rats.							(B) Effects of evocalcet on IP content in thoracic aorta in CKD rats.
	Thoracic aorta							Thoracic aorta
	Ca	Control	Adenine					IP	Control	Adenine
	mg/g tissue		Vehicle	Evocalcet				mg/g tissue		Vehicle	Evocalcet
	1	1.92	140.64	1.74				1	18.48	83.72	6.65
	2	2.04	67.87	2.87				2	13.61	44.69	8.96
	3	1.49	11.97	3.48				3	8.7	15.77	11.21
	4	2.78	2.21	2.42				4	12.53	8.82	8.57
	5	1.7	9.19	2.65				5	8.52	11.91	8.67
	6		3.14	2.67				6		10.75	9.68
	7		318.77	1.96				7		179.01	5.89
	8		131.81	8.27				8		92.1	15.88
	9		NA	2.56				9		NA	9.49
	10		5.83	2.9				10		11.08	10.15
	Mean	1.986	76.8256	3.152				Mean	12.368	50.8722	9.515
	SE	0.219718	35.4595	0.589065				SE	1.83285	19.3463	0.863335
	NA: not applicable							NA: not applicable
	(C) Effects of evocalcet on Ca content in heart in CKD rats.							(D) Effects of evocalcet on IP content in heart in CKD rats.
	Heart							Heart
	Ca	Control	Adenine					IP	Control	Adenine
	mg/g tissue		Vehicle	Evocalcet				mg/g tissue		Vehicle	Evocalcet
	1	0.31	2.55	0.34				1	6.93	7.92	5.56
	2	0.32	0.42	0.37				2	6.66	3.99	5.05
	3	0.32	0.58	0.3				3	6.42	5.06	4.16
	4	0.29	0.43	0.33				4	6.29	5.64	4.66
	5	0.29	0.51	0.36				5	7.33	5.07	4.59
	6		0.38	0.32				6		5.04	5.1
	7		2.5	0.34				7		7.95	4.47
	8		1.27	0.57				8		6.11	5.34
	9		NA	0.39				9		NA	4.69
	10		0.38	0.35				10		4.61	4.93
	Mean	0.306	1.00222	0.367				Mean	6.726	5.71	4.855
	SE	0.00678233	0.302121	0.0239467				SE	0.186349	0.46422	0.133444
	NA: not applicable							NA: not applicable
	(E) Effects of evocalcet on Ca content in kidney in CKD rats.							(F) Effects of evocalcet on IP content in kidney in CKD rats.
	Kidney							Kidney
	Ca	Control	Adenine					IP	Control	Adenine
	mg/g tissue		Vehicle	Evocalcet				mg/g tissue		Vehicle	Evocalcet
	1	0.45	4.22	1.71				1	8.61	7.78	5.37
	2	0.48	7.55	1.7				2	9.69	10.14	5.58
	3	0.47	2.06	1.11				3	9.19	5.72	5.67
	4	0.57	1.94	1.65				4	8.19	7.32	5.29
	5	0.51	5.32	2.7				5	8.94	9.02	6.16
	6		1.39	0.73				6		6.71	5.01
	7		21.21	1.01				7		16.47	4.71
	8		0.72	3.04				8		2.97	6.47
	9		NA	1.62				9		NA	6.24
	10		20.26	4.71				10		19.77	6.3
	Mean	0.496	7.18556	1.998				Mean	8.924	9.54444	5.68
	SE	0.0208806	2.6594	0.376265				SE	0.254472	1.776	0.188579
	NA: not applicable							NA: not applicable
