# Supplementary material for: Evocalcet prevents ectopic calcification and parathyroid hyperplasia in rats with secondary hyperparathyroidism
Source: PLoS One. 2020 Apr 28;15(4):e0232428. doi: 10.1371/journal.pone.0232428 (PMC7188245; doi:10.1371/journal.pone.0232428)
Supplement: S3 Table — (XLSX) [file pone.0232428.s003.xlsx]

## Sheet: S3 Table
	S3 Table. The set of raw data for Fig. 5
	(A) Effects of evocalcet on parathyroid gland cell proliferation in CKD rats.
	The ratio of BrdU-positive cells (%)
		Sham	Nx
			Control	Evocalcet
				0.1 mg/kg	0.3 mg/kg
	1	NA	26.0828	8.72824	10.4727
	2	10.3607	29.9587	14.3048	7.70358
	3	19.3443	20.3798	NA	4.62081
	4	NA	19.6889	12.2957	15.929
	5	9.92074	25.4731	5.63465	10.5776
	6	14.3186	21.3697	27.6047	NA
	7	12.342	NA	17.3464	19.0085
	8	15.6114	14.2998	12.1305	9.78405
	9	12.0878	25.0568	10.5382	13.0308
	10	12.9551	NA	8.69984	10.8102
	11	14.7192	30.2194	7.18862	7.39149
	12	13.9371	20.9002	17.6074	NA
	Mean	13.5597	23.3429	12.9163	10.9329
	SE	0.864257	1.56279	1.87596	1.32943
	NA: not applicable
	(B) Effects of evocalcet on parathyroid gland weight in CKD rats.
	The weight of parathyroid gland (mg/kg)
		Sham	Nx
			Control	Evocalcet
				0.1 mg/kg	0.3 mg/kg
	1	NA	2.81396	0.913499	1.51896
	2	1.23327	3.02154	1.52067	1.08204
	3	0.716683	2.36213	NA	1.09511
	4	NA	2.08389	1.34009	1.26815
	5	1.22498	4.50468	1.21995	0.716885
	6	0.929116	2.10029	2.07268	NA
	7	0.93895	NA	2.35499	1.11622
	8	0.893561	2.39751	1.76596	0.64889
	9	1.24165	1.59092	1.28722	0.974951
	10	0.482822	NA	1.58597	1.67096
	11	0.794831	2.92142	1.56951	1.04479
	12	0.62769	1.18588	1.96889	NA
	Mean	0.908356	2.49822	1.59995	1.1137
	SE	0.0835312	0.288341	0.125972	0.0998611
	NA: not applicable
	(C) Effects of evocalcet on the size of the parathyroid gland cells in CKD rats.
	The size of parathyroid gland cells (μm2)
		Sham	Nx
			Control	Evocalcet
				0.1 mg/kg	0.3 mg/kg
	1	NA	66.2655	65.1563	61.2664
	2	63.3959	69.8585	64.7737	60.5732
	3	66.8644	68.1243	NA	62.4179
	4	NA	66.5165	65.8877	64.9571
	5	62.8564	67.1514	60.1396	64.7907
	6	61.6461	67.9381	67.6785	NA
	7	60.1259	NA	66.1166	61.4655
	8	57.0522	61.6159	62.8681	58.4462
	9	62.8858	64.261	61.5046	63.1659
	10	57.4874	NA	61.6425	69.2333
	11	60.4008	70.63	63.6393	63.8908
	12	56.9252	66.3623	68.97	NA
	Mean	60.964	66.8723	64.3979	63.0207
	SE	1.01756	0.823425	0.823348	0.937091
	NA: not applicable
