# Supplementary material for: Evocalcet prevents ectopic calcification and parathyroid hyperplasia in rats with secondary hyperparathyroidism
Source: PLoS One. 2020 Apr 28;15(4):e0232428. doi: 10.1371/journal.pone.0232428 (PMC7188245; doi:10.1371/journal.pone.0232428)
Supplement: S4 Table — (XLSX) [file pone.0232428.s004.xlsx]

## Sheet: S4 Table
	S4 Table. The set of raw data for Table 1
	Body weight (g)					Cumulative food intake (g)
		Control	Adenine				Control	Adenine
			Vehicle	Evocalcet				Vehicle	Evocalcet
	1	494	310	391		1	1257	689	813
	2	493	348	400		2	1207	698	818
	3	562	404	403		3	1368	841	739
	4	490	387	371		4	1305	850	795
	5	459	398	430		5	1189	781	852
	6		406	419		6		903	791
	7		384	404		7		800	849
	8		287	348		8		686	761
	9		NA	413		9		NA	795
	10		402	362		10		868	792
	Mean	499.6	369.556	394.1		Mean	1265.2	790.667	800.5
	SE	16.8956	14.7743	8.28446		SE	32.7206	27.5661	11.0717
	NA: not applicable					NA: not applicable
	Serum PTH (pg/mL)					Serum Ca (mg/dL)
		Control	Adenine				Control	Adenine
			Vehicle	Evocalcet				Vehicle	Evocalcet
	1	930	5733	957		1	10.5	10.7	9.6
	2	1080	4980	533		2	11.2	10.9	10.4
	3	1012	14695	1728		3	10.7	9.9	9.8
	4	228	812	515		4	10.7	11.2	10.5
	5	1707	4985	328		5	10.5	10.6	10.5
	6		1988	207		6		10.9	10.1
	7		15414	1660		7		9.3	9.5
	8		16191	2453		8		10	10.3
	9		NA	721		9		NA	9.9
	10		3875	4486		10		11	9.6
	Mean	991.4	7630.33	1358.8		Mean	10.72	10.5	10.02
	SE	235.256	2020.14	415.733		SE	0.128062	0.209497	0.123648
	NA: not applicable					NA: not applicable
	Blood urea nitrogen (mg/dL)					Serum creatinine (mg/dL)
		Control	Adenine				Control	Adenine
			Vehicle	Evocalcet				Vehicle	Evocalcet
	1	23.6	140.7	115.6		1	0.42	2.34	2.21
	2	19.8	112.2	89		2	0.42	2.25	1.28
	3	21.3	97	121.7		3	0.42	1.72	2.12
	4	20.8	68.5	106.6		4	0.39	0.95	1.88
	5	19.2	114.2	75.4		5	0.41	1.8	1.27
	6		68.2	93.8		6		1.09	1.39
	7		132.6	110.4		7		2.07	1.97
	8		171.5	208.9		8		3.1	3.79
	9		NA	111.8		9		NA	1.94
	10		80.2	177.6		10		1.28	2.64
	Mean	20.94	109.456	121.08		Mean	0.412	1.84444	2.049
	SE	0.76	11.6559	12.9988		SE	0.00583095	0.227993	0.237826
	NA: not applicable					NA: not applicable
	Serum IP (mg/dL)					Ca x IP (mg2/dL2)
		Control	Adenine				Control	Adenine
			Vehicle	Evocalcet				Vehicle	Evocalcet
	1	6.6	9.6	9.4		1	69.3	102.7	90.2
	2	7	8.9	7.6		2	78.4	97	79
	3	7.8	6.7	10.9		3	83.5	66.3	106.8
	4	7.3	7.1	8.2		4	78.1	79.5	86.1
	5	6.7	9.2	8.5		5	70.4	97.5	89.3
	6		6.9	9.7		6		75.2	98
	7		12.2	8.6		7		113.5	81.7
	8		13.1	15.6		8		131	160.7
	9		NA	8.7		9		NA	86.1
	10		7.9	10.1		10		86.9	97
	Mean	7.08	9.06667	9.73		Mean	75.94	94.4	97.49
	SE	0.217715	0.763217	0.721118		SE	2.67069	6.69384	7.49338
	NA: not applicable					NA: not applicable
	Heart weight (mg/g BW)					Kidney weight (mg/g BW)
		Control	Adenine				Control	Adenine
			Vehicle	Evocalcet				Vehicle	Evocalcet
	1	2.36842	4.3871	3.83632		1	5.2834	29.6129	21.9949
	2	2.41379	4.22414	3.275		2	5.13185	24.4828	17.175
	3	2.43772	3.29208	3.69727		3	5.2847	28.7129	24.6898
	4	2.53061	3.0491	3.63881		4	6.20408	12.0413	17.3046
	5	2.48366	3.94472	3.23256		5	5.38126	13.8693	23.093
	6		2.78325	2.91169		6		14.1626	16.969
	7		3.82812	3.73762		7		20.1823	36.5842
	8		4.91289	4.1092		8		42.8223	29.2816
	9		NA	3.53511		9		NA	12.9782
	10		3.45771	3.81215		10		16.9403	26.0773
	Mean	2.44684	3.76435	3.57857		Mean	5.45706	22.5363	22.6148
	SE	0.0280163	0.228101	0.110758		SE	0.190973	3.32452	2.20864
	NA: not applicable					NA: not applicable
