# Supplementary material for: Evocalcet prevents ectopic calcification and parathyroid hyperplasia in rats with secondary hyperparathyroidism
Source: PLoS One. 2020 Apr 28;15(4):e0232428. doi: 10.1371/journal.pone.0232428 (PMC7188245; doi:10.1371/journal.pone.0232428)
Supplement: S5 Table — (XLSX) [file pone.0232428.s005.xlsx]

## Sheet: S5 Table
	S5 Table. The set of raw data for Table 2
	von Kossa stain scoring
	Thoracic aorta					Abdominal aorta
		Control	Adenine				Control	Adenine
			Vehicle	Evocalcet				Vehicle	Evocalcet
	1	-	3+	-		1	-	3+	-
	2	-	2+	-		2	-	±	-
	3	-	±	-		3	-	-	-
	4	-	-	-		4	-	-	-
	5	-	+	-		5	-	2+	-
	6		-	-		6		-	-
	7		3+	-		7		3+	-
	8		2+	-		8		2+	-
	9		NA	-		9		NA	-
	10		-	-		10		-	-
	NA: not applicable					NA: not applicable
	Heart					Kidney
		Control	Adenine				Control	Adenine
			Vehicle	Evocalcet				Vehicle	Evocalcet
	1	-	±	-		1	-	+	+
	2	-	-	-		2	-	2+	+
	3	-	-	-		3	-	+	+
	4	-	-	-		4	-	2+	+
	5	-	-	-		5	-	2+	+
	6		-	-		6		+	±
	7		+	-		7		2+	±		、
	8		+	-		8		2+	+
	9		NA	±		9		NA	+
	10		-	-		10		+	+
	NA: not applicable					NA: not applicable
